# Supplementary material for: The loss and recovery of vertebrate vision examined in microplates
Source: PLoS One. 2017 Aug 17;12(8):e0183414. doi: 10.1371/journal.pone.0183414 (PMC5560659; doi:10.1371/journal.pone.0183414)
Supplement: S7 File — (TXT) [file pone.0183414.s008.txt]

// ----------------------------------------------------------------------------------------------------------------------------------------------------------------
//  This ImageJ macro measures the location of zebrafish larvae in culture dishes, plates with 6-24 wells, or plates with 5-24 lanes 
//  It carries out the analysis on all wells, one image at a time, so large numbers of images can be analyzed.
//
//  Version:  Macro26bc  
//
//  To try it out, open ImageJ and select: Plugins, macros, run.
//  Or install the macro as a plugin: open ImageJ, Plugins, Install
//
//  Created by Robbert Creton, edited by Robert J Thorn
// ----------------------------------------------------------------------------------------------------------------------------------------------------------------

// DEFAULT PARAMETERS - CAN CHANGE THESE NUMBERS FOR NEW EXPERIMENTS.
 
	// default parameters, general   

	n = 100;		// Number of images
	wells = 24;		// Number of wells or lanes
	wl = "wells";		// Wells or lanes: "lanes", "wells"
	flip = "no";		// Flip image: "no", "vertical", "horizontal", "rotate180"
	bg = "yes";		// Background subtraction:"yes", "no"
	pz = "100";		// Particle size: "200", "100", "50", "25"
	batch = "yes";		// Batch mode (skips display): "yes", "no"
	lr = "no";		// Analyze half image: "no", "left", "right"
	lines = "yes";		// Draw lines between larvae: ", "yes", "no"
	nmd = 1;		// Draw measurements over time (0-600+ timepoints)
	FileName = "Results"; 	// Name the results file             // RJT add for Results Save     

	// default parameters for well tags

	exp1 = "Tricaine";	// Tag for experiment 1
	exp2 = "Ablated";	// Tag for experiment 2
	exp3 = "";		// Tag for experiment 3
	exp4 = "";		// Tag for experiment 4
	firstwellexp1 = 1;	// First well of experiment 1
	firstwellexp2 = 13;	// First well of experiment 2
	firstwellexp3 = 100;	// First well of experiment 3
	firstwellexp4 = 100;	// First well of experiment 4

	// default parameters for multiple periods (100 images at 6 sec int = 10 minute period)

	startper1 = 1;		// First image of period 1
	startper2 = 101;	// First image of period 2
	startper3 = 201;	// First image of period 3
	startper4 = 301;	// First image of period 4
	startper5 = 401;	// First image of period 5
	startper6 = 501;	// First image of period 6
	startper7 = 601;	// First image of period 7
	startper8 = 701;	// First image of period 8
	startper9 = 801;	// First image of period 9
	startper10 = 901;	// First image of period 10
	startper11 = 1001;	// First image of period 11
	startper12 = 1101;	// First image of period 12

	colorper1 = "red";	// Color channel for analysis: "red", "green", "blue", "yellow", "cyan", "gray"
	colorper2 = "red";	// Color channel for analysis: "red", "green", "blue", "yellow", "cyan", "gray"
	colorper3 = "red";	// Color channel for analysis: "red", "green", "blue", "yellow", "cyan", "gray"
	colorper4 = "red";	// Color channel for analysis: "red", "green", "blue", "yellow", "cyan", "gray"
	colorper5 = "red";	// Color channel for analysis: "red", "green", "blue", "yellow", "cyan", "gray"
	colorper6 = "red";	// Color channel for analysis: "red", "green", "blue", "yellow", "cyan", "gray"
	colorper7 = "red";	// Color channel for analysis: "red", "green", "blue", "yellow", "cyan", "gray"
	colorper8 = "red";	// Color channel for analysis: "red", "green", "blue", "yellow", "cyan", "gray"
	colorper9 = "red";	// Color channel for analysis: "red", "green", "blue", "yellow", "cyan", "gray"
	colorper10 = "red";	// Color channel for analysis: "red", "green", "blue", "yellow", "cyan", "gray"
	colorper11 = "red";	// Color channel for analysis: "red", "green", "blue", "yellow", "cyan", "gray"
	colorper12 = "red";	// Color channel for analysis: "red", "green", "blue", "yellow", "cyan", "gray"

// May need ImageJ version 1.47o to show summary at end

	requires("1.47o");	// version > 1.47o needed to add strings in results table

// First Dialog Box to change the general default parameters

	Dialog.create("IMAGE ANALYSIS");
	Dialog.addMessage("This macro measures the location of zebrafish larvae \n in multiwell or multilane plates.");

	Dialog.addString("Name your results file:","Results",FileName);                   //RJT add for Results Save 
	Dialog.addNumber("Number of images to be analyzed: ", n);
	Dialog.addNumber("Total number of wells or lanes (1-24): ", wells);
	Dialog.addChoice("Wells or lanes: ", newArray("lanes", "wells"), wl);
	Dialog.addChoice("Flip image: ", newArray("no", "vertical", "horizontal", "rotate180"), flip);
	Dialog.addChoice("Background subtraction: ", newArray("yes", "no"), bg);
	Dialog.addChoice("Particle size: ", newArray("200", "100", "50", "25"), pz);
	Dialog.addChoice("Batch mode ('yes' is fast, 'no' to see analysis ): ", newArray("yes", "no"), batch);
	Dialog.addChoice("Analyze half image: ", newArray("no", "left", "right"), lr);
	Dialog.addChoice("Draw lines between larvae: ", newArray("yes", "no"), lines);
	Dialog.addNumber("Draw points over time (0-600 timepoints): ", nmd);

	Dialog.show();

           FileName = Dialog.getString();                                                                          //RJT add for Results Save
	n = Dialog.getNumber();
	wells = Dialog.getNumber();
	wl = Dialog.getChoice();
	flip = Dialog.getChoice();
	bg = Dialog.getChoice();
	pz = Dialog.getChoice();
	batch = Dialog.getChoice();
	lr = Dialog.getChoice();
	lines = Dialog.getChoice();
	nmd = Dialog.getNumber();

// Second Dialog Box to change the default parameters for the Well Tags

	Dialog.create("WELL TAGS");
	Dialog.addMessage("Tags identify experimental groups.  \n Precise naming is important when \n combining files at a later time.");

	Dialog.addString("Tag for exp. 1: ", exp1, 5);
	Dialog.addString("Tag for exp. 2: ", exp2, 5);
	Dialog.addString("Tag for exp. 3: ", exp3, 5);
	Dialog.addString("Tag for exp. 4: ", exp4, 5);

	Dialog.addMessage("Unused experimental groups: leave at 100 or delete");

	Dialog.addNumber("First well in exp. 1 (1-24): ",  firstwellexp1);
	Dialog.addNumber("First well in exp. 2 (1-24): ",  firstwellexp2);
	Dialog.addNumber("First well in exp. 3 (1-24): ",  firstwellexp3);
	Dialog.addNumber("First well in exp. 4 (1-24): ",  firstwellexp4);

	Dialog.show();

	exp1 = Dialog.getString();			// Tag for experiment 1
	exp2 = Dialog.getString();			// Tag for experiment 2
	exp3 = Dialog.getString();			// Tag for experiment 3
	exp4 = Dialog.getString();			// Tag for experiment 4

	firstwellexp1 = Dialog.getNumber();	// First well of experiment 1
	firstwellexp2 = Dialog.getNumber();	// First well of experiment 2
	firstwellexp3 = Dialog.getNumber();	// First well of experiment 3
	firstwellexp4 = Dialog.getNumber();	// First well of experiment 4

	if(isNaN(firstwellexp2)==1){firstwellexp2=1000;}					// If input is blank, make number 1000 (so program doesn't break)
	if(isNaN(firstwellexp3)==1){firstwellexp3=1000;}
	if(isNaN(firstwellexp4)==1){firstwellexp4=1000;}


// Third Dialog Box to change the default parameters for the Time Periods

	Dialog.create("TIME PERIODS");
	Dialog.addMessage("Time periods, e.g. with different visual stimuli. \n 100 images at 6 sec interval = 10 minutes. \n Unused periods: delete.");

	Dialog.addNumber("First image in period 1: ", startper1);
	Dialog.addNumber("First image in period 2: ", startper2);
	Dialog.addNumber("First image in period 3: ", startper3);
	Dialog.addNumber("First image in period 4: ", startper4);
	Dialog.addNumber("First image in period 5: ", startper5);
	Dialog.addNumber("First image in period 6: ", startper6);
	Dialog.addNumber("First image in period 7: ", startper7);
	Dialog.addNumber("First image in period 8: ", startper8);
	Dialog.addNumber("First image in period 9: ", startper9);
	Dialog.addNumber("First image in period 10: ", startper10);
	Dialog.addNumber("First image in period 11: ", startper11);
	Dialog.addNumber("First image in period 12: ", startper12);

	Dialog.addMessage("Use red channel for red visual stimuli.");

	Dialog.addChoice("Analyze period 1 in: ", newArray("red", "green", "blue", "yellow", "cyan", "gray"), colorper1);
	Dialog.addChoice("Analyze period 2 in: ", newArray("red", "green", "blue", "yellow", "cyan", "gray"), colorper2);
	Dialog.addChoice("Analyze period 3 in: ", newArray("red", "green", "blue", "yellow", "cyan", "gray"), colorper3);
	Dialog.addChoice("Analyze period 4 in: ", newArray("red", "green", "blue", "yellow", "cyan", "gray"), colorper4);
	Dialog.addChoice("Analyze period 5 in: ", newArray("red", "green", "blue", "yellow", "cyan", "gray"), colorper5);
	Dialog.addChoice("Analyze period 6 in: ", newArray("red", "green", "blue", "yellow", "cyan", "gray"), colorper6);
	Dialog.addChoice("Analyze period 7 in: ", newArray("red", "green", "blue", "yellow", "cyan", "gray"), colorper7);
	Dialog.addChoice("Analyze period 8 in: ", newArray("red", "green", "blue", "yellow", "cyan", "gray"), colorper8);
	Dialog.addChoice("Analyze period 9 in: ", newArray("red", "green", "blue", "yellow", "cyan", "gray"), colorper9);
	Dialog.addChoice("Analyze period 10 in: ", newArray("red", "green", "blue", "yellow", "cyan", "gray"), colorper10);
	Dialog.addChoice("Analyze period 11 in: ", newArray("red", "green", "blue", "yellow", "cyan", "gray"), colorper11);
	Dialog.addChoice("Analyze period 12 in: ", newArray("red", "green", "blue", "yellow", "cyan", "gray"), colorper12);

	Dialog.show();

	startper1 = Dialog.getNumber();		// First image of period 1
	startper2 = Dialog.getNumber();		// First image of period 2
	startper3 = Dialog.getNumber();		// First image of period 3
	startper4 = Dialog.getNumber();		// First image of period 4
	startper5 = Dialog.getNumber();		// First image of period 5
	startper6 = Dialog.getNumber();		// First image of period 6
	startper7 = Dialog.getNumber();		// First image of period 7
	startper8 = Dialog.getNumber();		// First image of period 8
	startper9 = Dialog.getNumber();		// First image of period 9
	startper10 = Dialog.getNumber();		// First image of period 10
	startper11 = Dialog.getNumber();		// First image of period 11
	startper12 = Dialog.getNumber();		// First image of period 12

	colorper1 = Dialog.getChoice();		// Analysis in color channel
	colorper2 = Dialog.getChoice();		// Analysis in color channel
	colorper3 = Dialog.getChoice();		// Analysis in color channel
	colorper4 = Dialog.getChoice();		// Analysis in color channel
	colorper5 = Dialog.getChoice();		// Analysis in color channel
	colorper6 = Dialog.getChoice();		// Analysis in color channel
	colorper7 = Dialog.getChoice();		// Analysis in color channel
	colorper8 = Dialog.getChoice();		// Analysis in color channel
	colorper9 = Dialog.getChoice();		// Analysis in color channel
	colorper10 = Dialog.getChoice();		// Analysis in color channel
	colorper11 = Dialog.getChoice();		// Analysis in color channel
	colorper12 = Dialog.getChoice();		// Analysis in color channel

	if(isNaN(startper2)==1) {startper2=10000;}						// If input is blank, make number 10000 (so program doesn't break)
	if(isNaN(startper3)==1) {startper3=10000;}	
	if(isNaN(startper4)==1) {startper4=10000;}	
	if(isNaN(startper5)==1) {startper5=10000;}	
	if(isNaN(startper6)==1) {startper6=10000;}	
	if(isNaN(startper7)==1) {startper7=10000;}	
	if(isNaN(startper8)==1) {startper8=10000;}	
	if(isNaN(startper9)==1) {startper9=10000;}	
	if(isNaN(startper10)==1) {startper10=10000;}	
	if(isNaN(startper11)==1) {startper11=10000;}	
	if(isNaN(startper12)==1) {startper12=10000;}	

// Ask user to open first image

	waitForUser("FIRST IMAGE","FIRST open an image. THEN click OK");
	wait(100);

	dir=getDirectory("image");
	title=getTitle();
	canvaswidth=getWidth();
	midcanvas=0.5*canvaswidth;
	canvasheight=getHeight();

// First image: flip inverted image, convert to 8-bit greyscale, subtract background, set threshold.  

	if(lr=="left"){run("Canvas Size...", "width=midcanvas height=canvasheight position=Top-Left");}
	if(lr=="right"){run("Canvas Size...", "width=midcanvas height=canvasheight position=Top-Right");}

	if(flip=="verticle"){run("Flip Vertically");}		//"no", "vertical", "horizontal", "rotate180"
	if(flip=="horizontal"){run("Flip Horizontally");}
	if(flip=="rotate180"){
		run("Rotate 90 Degrees Right");
		run("Rotate 90 Degrees Right");
		}

	color = colorper1;					// color analysis for first image

	if(color=="red"){
		run("RGB Stack");
		setSlice(3);
		run("Delete Slice");
		setSlice(2);
		run("Delete Slice");
		}
	if(color=="green"){
		run("RGB Stack");
		setSlice(3);
		run("Delete Slice");
		setSlice(1);
		run("Delete Slice");
		}
	if(color=="blue"){
		run("RGB Stack");
		setSlice(2);
		run("Delete Slice");
		setSlice(1);
		run("Delete Slice");
		}
	if(color=="yellow"){					// analyze yellow in red channel
		run("RGB Stack");				
		setSlice(3);
		run("Delete Slice");
		setSlice(2);
		run("Delete Slice");
		}

	run("8-bit");							// gray and cyan images are analyzed without color separation


	setTool("oval");    				 		// selects circular tool for moving the ovals around
	if (wl=="lanes") {setTool("rectangle");}			// selects retangular tool for lanes


// create 1- 24 ROIs (wells A1, A2, A3,...C4 are numbered 1-24) and store ROI settings

	makeOval(150, 140, 560, 560);
	if (wl=="lanes") {makeRectangle(190, 180, 350, 1400);}
	waitForUser("ROI-01","FIRST adjust ROI.  THEN click OK");
	getBoundingRect(x1, y1, width1, height1);
	wait(100);							// needed after waitForUser to avoid error message

	if(wells>1){							// more than 1 well? true if wells=2, false if wells=1
	makeOval(960, 140, 560, 560);
	if (wl=="lanes") {makeRectangle(630, 180,  350, 1400);}
	waitForUser("ROI-02","FIRST adjust ROI.  THEN click OK");
	getBoundingRect(x2, y2, width2, height2);
	wait(100);
	}

	if(wells>2){
	makeOval(1770, 140, 560, 560);
	if (wl=="lanes") {makeRectangle(1080, 180, 350, 1400);}
	waitForUser("ROI-03","FIRST adjust ROI.  THEN click OK");
	getBoundingRect(x3, y3, width3, height3);
	wait(100);
	}

	if(wells>3){
	makeOval(150, 950, 560, 560);
	if (wl=="lanes") {makeRectangle(1530, 180, 350, 1400);}
	waitForUser("ROI-04","FIRST adjust ROI.  THEN click OK");
	getBoundingRect(x4, y4, width4, height4);
	wait(100);
	}

	if(wells>4){
	makeOval(970, 950, 560, 560);
	if (wl=="lanes") {makeRectangle(1970, 180, 350, 1400);}
	waitForUser("ROI-05","FIRST adjust ROI.  THEN click OK");
	getBoundingRect(x5, y5, width5, height5);
	wait(100);
	}

	if(wells>5){
	makeOval(1770, 950, 560, 560);
	if (wl=="lanes") {makeRectangle(190, 1920, 350, 1400);}
	waitForUser("ROI-06","FIRST adjust ROI.  THEN click OK");
	getBoundingRect(x6, y6, width6, height6);
	wait(100);
	}

	if(wells>6){
	makeOval(180, 1900, 560, 560);
	if (wl=="lanes") {makeRectangle(620, 1920, 350, 1400);}
	waitForUser("ROI-07","FIRST adjust ROI.  THEN click OK");
	getBoundingRect(x7, y7, width7, height7);
	wait(100);
	}

	if(wells>7){
	makeOval(990, 1900, 560, 560);
	if (wl=="lanes") {makeRectangle(1080, 1920, 350, 1400);}
	waitForUser("ROI-08","FIRST adjust ROI.  THEN click OK");
	getBoundingRect(x8, y8, width8, height8);
	wait(100);
	}

	if(wells>8){
	makeOval(1800, 1900, 560, 560);
	if (wl=="lanes") {makeRectangle(1530, 1920, 350, 1400);}
	waitForUser("ROI-09","FIRST adjust ROI.  THEN click OK");
	getBoundingRect(x9, y9, width9, height9);
	wait(100);
	}

	if(wells>9){
	makeOval(180, 2720, 560, 560);
	if (wl=="lanes") {makeRectangle(1970, 1920, 350, 1400);}
	waitForUser("ROI-10","FIRST adjust ROI.  THEN click OK");
	getBoundingRect(x10, y10, width10, height10);
	wait(100);
	}

	if(wells>10){
	makeOval(990, 2720, 560, 560);
	if (wl=="lanes") {makeRectangle(2800, 200, 350, 1400);}
	waitForUser("ROI-11","FIRST adjust ROI.  THEN click OK");
	getBoundingRect(x11, y11, width11, height11);
	wait(100);
	}

	if(wells>11){
	makeOval(1800, 2720, 560, 560);
	if (wl=="lanes") {makeRectangle(3240, 200, 350, 1400);}
	waitForUser("ROI-12","FIRST adjust ROI.  THEN click OK");
	getBoundingRect(x12, y12, width12, height12);
	wait(100);
	}

	if(wells>12){
	makeOval(2810, 140, 560, 560);
	if (wl=="lanes") {makeRectangle(3670, 200, 350, 1400);}
	waitForUser("ROI-13","FIRST adjust ROI.  THEN click OK");
	getBoundingRect(x13, y13, width13, height13);
	wait(100);
	}

	if(wells>13){
	makeOval(3610, 140, 560, 560);
	if (wl=="lanes") {makeRectangle(4130, 200, 350, 1400);}
	waitForUser("ROI-14","FIRST adjust ROI.  THEN click OK");
	getBoundingRect(x14, y14, width14, height14);
	wait(100);
	}

	if(wells>14){
	makeOval(4430, 140, 560, 560);
	if (wl=="lanes") {makeRectangle(4570, 200, 350, 1400);}
	waitForUser("ROI-15","FIRST adjust ROI.  THEN click OK");
	getBoundingRect(x15, y15, width15, height15);
	wait(100);
	}

	if(wells>15){
	makeOval(2810, 950, 560, 560);
	if (wl=="lanes") {makeRectangle(2800, 1930, 350, 1400);}
	waitForUser("ROI-16","FIRST adjust ROI.  THEN click OK");
	getBoundingRect(x16, y16, width16, height16);
	wait(100);
	}

	if(wells>16){
	makeOval(3610, 950, 560, 560);
	if (wl=="lanes") {makeRectangle(3240, 1930, 350, 1400);}
	waitForUser("ROI-17","FIRST adjust ROI.  THEN click OK");
	getBoundingRect(x17, y17, width17, height17);
	wait(100);
	}

	if(wells>17){
	makeOval(4430, 950, 560, 560);
	if (wl=="lanes") {makeRectangle(3670, 1930, 350, 1400);}
	waitForUser("ROI-18","FIRST adjust ROI.  THEN click OK");
	getBoundingRect(x18, y18, width18, height18);
	wait(100);
	}

	if(wells>18){
	makeOval(2810, 1890, 560, 560);
	if (wl=="lanes") {makeRectangle(4130, 1930, 350, 1400);}
	waitForUser("ROI-19","FIRST adjust ROI.  THEN click OK");
	getBoundingRect(x19, y19, width19, height19);
	wait(100);
	}

	if(wells>19){
	makeOval(3610, 1890, 560, 560);
	if (wl=="lanes") {makeRectangle(4570, 1930, 350, 1400);}
	waitForUser("ROI-20","FIRST adjust ROI.  THEN click OK");
	getBoundingRect(x20, y20, width20, height20);
	wait(100);
	}

	if(wells>20){
	makeOval(4430, 1890, 560, 560);
	if (wl=="lanes") {makeRectangle(4250, 1750, 350, 1400);}
	waitForUser("ROI-21","FIRST adjust ROI.  THEN click OK");
	getBoundingRect(x21, y21, width21, height21);
	wait(100);
	}

	if(wells>21){
	makeOval(2810, 2700, 560, 560);
	if (wl=="lanes") {makeRectangle(4250, 1750, 350, 1400);}
	waitForUser("ROI-22","FIRST adjust ROI.  THEN click OK");
	getBoundingRect(x22, y22, width22, height22);
	wait(100);
	}

	if(wells>22){
	makeOval(3610, 2700, 560, 560);
	if (wl=="lanes") {makeRectangle(4250, 1750, 350, 1400);}
	waitForUser("ROI-23","FIRST adjust ROI.  THEN click OK");
	getBoundingRect(x23, y23, width23, height23);
	wait(100);
	}

	if(wells>23){
	makeOval(4430, 2700, 560, 560);
	if (wl=="lanes") {makeRectangle(4250, 1750, 350, 1400);}
	waitForUser("ROI-24","FIRST adjust ROI.  THEN click OK");
	getBoundingRect(x24, y24, width24, height24);
	wait(100);
	}

	run("Revert");
	run("Select None");
	close();


// Measure particles in well 1-20 starting with image 1 (s=1), then go on to image 2 (s=2), .... until slice counter s=n

	getDateAndTime(year1, month1, dayOfWeek1, dayOfMonth1, hour1, minute1, second1, msec1);

	if (batch=="yes") {setBatchMode(true);}			// speed up analysis (skips updated display on monitor)

	open(dir+title);						// opens first image

	run("Set Measurements...", "area mean centroid center bounding fit display redirect=None decimal=3");

	s=0;								// slice counter, set to 0

	while (s<n) {							// For all images

		s=s+1;							// Slice counter, add 1 for every new image in the stack

		if(lr=="left"){run("Canvas Size...", "width=midcanvas height=canvasheight position=Top-Left");}
		if(lr=="right"){run("Canvas Size...", "width=midcanvas height=canvasheight position=Top-Right");}

		if(flip=="vertical"){run("Flip Vertically");}
		if(flip=="horizontal"){run("Flip Horizontally");}
		if(flip=="rotate180"){
			run("Rotate 90 Degrees Right");
			run("Rotate 90 Degrees Right");
			}

		if (s>=startper1 && s<startper2)    {color= colorper1;}				// TEST colors per period
		if (s>=startper2 && s<startper3)    {color= colorper2;}				// TEST colors per period
		if (s>=startper3 && s<startper4)    {color= colorper3;}				// TEST colors per period
		if (s>=startper4 && s<startper5)    {color= colorper4;}				// TEST colors per period
		if (s>=startper5 && s<startper6)    {color= colorper5;}				// TEST colors per period
		if (s>=startper6 && s<startper7)    {color= colorper6;}				// TEST colors per period
		if (s>=startper7 && s<startper8)    {color= colorper7;}				// TEST colors per period
		if (s>=startper8 && s<startper9)    {color= colorper8;}				// TEST colors per period
		if (s>=startper9 && s<startper10)  {color= colorper9;}				// TEST colors per period
		if (s>=startper10 && s<startper11) {color= colorper10;}				// TEST colors per period
		if (s>=startper11 && s<startper12) {color= colorper11;}				// TEST colors per period
		if (s>=startper12)                              {color= colorper12;}				// TEST colors per period

		if(color=="red"){
			run("RGB Stack");
			setSlice(3);
			run("Delete Slice");
			setSlice(2);
			run("Delete Slice");
			}
		if(color=="green"){
			run("RGB Stack");
			setSlice(3);
			run("Delete Slice");
			setSlice(1);
			run("Delete Slice");
			}
		if(color=="blue"){
			run("RGB Stack");
			setSlice(2);
			run("Delete Slice");
			setSlice(1);
			run("Delete Slice");
			}
		if(color=="yellow"){					// analyze yellow in red channel
			run("RGB Stack");
			setSlice(3);
			run("Delete Slice");
			setSlice(2);
			run("Delete Slice");
			}
		
		run("8-bit");						// gray and cyan images are analyzed without color separation

		if (bg=="yes"){run("Subtract Background...", "rolling=50 light");}

		makeOval(x1, y1, width1, height1);
		if (wl=="lanes") {makeRectangle(x1, y1, width1, height1);}
		setAutoThreshold("MaxEntropy");
		if (pz=="200"){run("Analyze Particles...", "size=200-1000 circularity=0.00-1.00 show=Nothing display");}
		if (pz=="100"){run("Analyze Particles...", "size=100-1000 circularity=0.00-1.00 show=Nothing display");}
		if (pz=="50"){run("Analyze Particles...", "size=50-1000 circularity=0.00-1.00 show=Nothing display");}
		if (pz=="25"){run("Analyze Particles...", "size=25-1000 circularity=0.00-1.00 show=Nothing display");}

		if(wells>1) {
		makeOval(x2, y2, width2, height2);
		if (wl=="lanes") {makeRectangle(x2, y2, width2, height2);}
		setAutoThreshold("MaxEntropy");
		if (pz=="200"){run("Analyze Particles...", "size=200-1000 circularity=0.00-1.00 show=Nothing display");}
		if (pz=="100"){run("Analyze Particles...", "size=100-1000 circularity=0.00-1.00 show=Nothing display");}
		if (pz=="50"){run("Analyze Particles...", "size=50-1000 circularity=0.00-1.00 show=Nothing display");}
		if (pz=="25"){run("Analyze Particles...", "size=25-1000 circularity=0.00-1.00 show=Nothing display");}
		}

		if(wells>2) {
		makeOval(x3, y3, width3, height3);
		if (wl=="lanes") {makeRectangle(x3, y3, width3, height3);}
		setAutoThreshold("MaxEntropy");
		if (pz=="200"){run("Analyze Particles...", "size=200-1000 circularity=0.00-1.00 show=Nothing display");}
		if (pz=="100"){run("Analyze Particles...", "size=100-1000 circularity=0.00-1.00 show=Nothing display");}
		if (pz=="50"){run("Analyze Particles...", "size=50-1000 circularity=0.00-1.00 show=Nothing display");}
		if (pz=="25"){run("Analyze Particles...", "size=25-1000 circularity=0.00-1.00 show=Nothing display");}
		}

		if(wells>3) {
		makeOval(x4, y4, width4, height4);
		if (wl=="lanes") {makeRectangle(x4, y4, width4, height4);}
		setAutoThreshold("MaxEntropy");
		if (pz=="200"){run("Analyze Particles...", "size=200-1000 circularity=0.00-1.00 show=Nothing display");}
		if (pz=="100"){run("Analyze Particles...", "size=100-1000 circularity=0.00-1.00 show=Nothing display");}
		if (pz=="50"){run("Analyze Particles...", "size=50-1000 circularity=0.00-1.00 show=Nothing display");}
		if (pz=="25"){run("Analyze Particles...", "size=25-1000 circularity=0.00-1.00 show=Nothing display");}
		}

		if(wells>4) {
		makeOval(x5, y5, width5, height5);
		if (wl=="lanes") {makeRectangle(x5, y5, width5, height5);}
		setAutoThreshold("MaxEntropy");
		if (pz=="200"){run("Analyze Particles...", "size=200-1000 circularity=0.00-1.00 show=Nothing display");}
		if (pz=="100"){run("Analyze Particles...", "size=100-1000 circularity=0.00-1.00 show=Nothing display");}
		if (pz=="50"){run("Analyze Particles...", "size=50-1000 circularity=0.00-1.00 show=Nothing display");}
		if (pz=="25"){run("Analyze Particles...", "size=25-1000 circularity=0.00-1.00 show=Nothing display");}
		}

		if(wells>5) {
		makeOval(x6, y6, width6, height6);
		if (wl=="lanes") {makeRectangle(x6, y6, width6, height6);}
		setAutoThreshold("MaxEntropy");
		if (pz=="200"){run("Analyze Particles...", "size=200-1000 circularity=0.00-1.00 show=Nothing display");}
		if (pz=="100"){run("Analyze Particles...", "size=100-1000 circularity=0.00-1.00 show=Nothing display");}
		if (pz=="50"){run("Analyze Particles...", "size=50-1000 circularity=0.00-1.00 show=Nothing display");}
		if (pz=="25"){run("Analyze Particles...", "size=25-1000 circularity=0.00-1.00 show=Nothing display");}
		}

		if(wells>6) {
		makeOval(x7, y7, width7, height7);
		if (wl=="lanes") {makeRectangle(x7, y7, width7, height7);}
		setAutoThreshold("MaxEntropy");
		if (pz=="200"){run("Analyze Particles...", "size=200-1000 circularity=0.00-1.00 show=Nothing display");}
		if (pz=="100"){run("Analyze Particles...", "size=100-1000 circularity=0.00-1.00 show=Nothing display");}
		if (pz=="50"){run("Analyze Particles...", "size=50-1000 circularity=0.00-1.00 show=Nothing display");}
		if (pz=="25"){run("Analyze Particles...", "size=25-1000 circularity=0.00-1.00 show=Nothing display");}
		}

		if(wells>7) {
		makeOval(x8, y8, width8, height8);
		if (wl=="lanes") {makeRectangle(x8, y8, width8, height8);}
		setAutoThreshold("MaxEntropy");
		if (pz=="200"){run("Analyze Particles...", "size=200-1000 circularity=0.00-1.00 show=Nothing display");}
		if (pz=="100"){run("Analyze Particles...", "size=100-1000 circularity=0.00-1.00 show=Nothing display");}
		if (pz=="50"){run("Analyze Particles...", "size=50-1000 circularity=0.00-1.00 show=Nothing display");}
		if (pz=="25"){run("Analyze Particles...", "size=25-1000 circularity=0.00-1.00 show=Nothing display");}
		}

		if(wells>8) {
		makeOval(x9, y9, width9, height9);
		if (wl=="lanes") {makeRectangle(x9, y9, width9, height9);}
		setAutoThreshold("MaxEntropy");
		if (pz=="200"){run("Analyze Particles...", "size=200-1000 circularity=0.00-1.00 show=Nothing display");}
		if (pz=="100"){run("Analyze Particles...", "size=100-1000 circularity=0.00-1.00 show=Nothing display");}
		if (pz=="50"){run("Analyze Particles...", "size=50-1000 circularity=0.00-1.00 show=Nothing display");}
		if (pz=="25"){run("Analyze Particles...", "size=25-1000 circularity=0.00-1.00 show=Nothing display");}
		}

		if(wells>9) {
		makeOval(x10, y10, width10, height10);
		if (wl=="lanes") {makeRectangle(x10, y10, width10, height10);}
		setAutoThreshold("MaxEntropy");
		if (pz=="200"){run("Analyze Particles...", "size=200-1000 circularity=0.00-1.00 show=Nothing display");}
		if (pz=="100"){run("Analyze Particles...", "size=100-1000 circularity=0.00-1.00 show=Nothing display");}
		if (pz=="50"){run("Analyze Particles...", "size=50-1000 circularity=0.00-1.00 show=Nothing display");}
		if (pz=="25"){run("Analyze Particles...", "size=25-1000 circularity=0.00-1.00 show=Nothing display");}
		}

		if(wells>10) {
		makeOval(x11, y11, width11, height11);
		if (wl=="lanes") {makeRectangle(x11, y11, width11, height11);}
		setAutoThreshold("MaxEntropy");
		if (pz=="200"){run("Analyze Particles...", "size=200-1000 circularity=0.00-1.00 show=Nothing display");}
		if (pz=="100"){run("Analyze Particles...", "size=100-1000 circularity=0.00-1.00 show=Nothing display");}
		if (pz=="50"){run("Analyze Particles...", "size=50-1000 circularity=0.00-1.00 show=Nothing display");}
		if (pz=="25"){run("Analyze Particles...", "size=25-1000 circularity=0.00-1.00 show=Nothing display");}
		}

		if(wells>11) {
		makeOval(x12, y12, width12, height12);
		if (wl=="lanes") {makeRectangle(x12, y12, width12, height12);}
		setAutoThreshold("MaxEntropy");
		if (pz=="200"){run("Analyze Particles...", "size=200-1000 circularity=0.00-1.00 show=Nothing display");}
		if (pz=="100"){run("Analyze Particles...", "size=100-1000 circularity=0.00-1.00 show=Nothing display");}
		if (pz=="50"){run("Analyze Particles...", "size=50-1000 circularity=0.00-1.00 show=Nothing display");}
		if (pz=="25"){run("Analyze Particles...", "size=25-1000 circularity=0.00-1.00 show=Nothing display");}
		}

		if(wells>12) {
		makeOval(x13, y13, width13, height13);
		if (wl=="lanes") {makeRectangle(x13, y13, width13, height13);}
		setAutoThreshold("MaxEntropy");
		if (pz=="200"){run("Analyze Particles...", "size=200-1000 circularity=0.00-1.00 show=Nothing display");}
		if (pz=="100"){run("Analyze Particles...", "size=100-1000 circularity=0.00-1.00 show=Nothing display");}
		if (pz=="50"){run("Analyze Particles...", "size=50-1000 circularity=0.00-1.00 show=Nothing display");}
		if (pz=="25"){run("Analyze Particles...", "size=25-1000 circularity=0.00-1.00 show=Nothing display");}
		}

		if(wells>13) {
		makeOval(x14, y14, width14, height14);
		if (wl=="lanes") {makeRectangle(x14, y14, width14, height14);}
		setAutoThreshold("MaxEntropy");
		if (pz=="200"){run("Analyze Particles...", "size=200-1000 circularity=0.00-1.00 show=Nothing display");}
		if (pz=="100"){run("Analyze Particles...", "size=100-1000 circularity=0.00-1.00 show=Nothing display");}
		if (pz=="50"){run("Analyze Particles...", "size=50-1000 circularity=0.00-1.00 show=Nothing display");}
		if (pz=="25"){run("Analyze Particles...", "size=25-1000 circularity=0.00-1.00 show=Nothing display");}
		}

		if(wells>14) {
		makeOval(x15, y15, width15, height15);
		if (wl=="lanes") {makeRectangle(x15, y15, width15, height15);}
		setAutoThreshold("MaxEntropy");
		if (pz=="200"){run("Analyze Particles...", "size=200-1000 circularity=0.00-1.00 show=Nothing display");}
		if (pz=="100"){run("Analyze Particles...", "size=100-1000 circularity=0.00-1.00 show=Nothing display");}
		if (pz=="50"){run("Analyze Particles...", "size=50-1000 circularity=0.00-1.00 show=Nothing display");}
		if (pz=="25"){run("Analyze Particles...", "size=25-1000 circularity=0.00-1.00 show=Nothing display");}
		}

		if(wells>15) {
		makeOval(x16, y16, width16, height16);
		if (wl=="lanes") {makeRectangle(x16, y16, width16, height16);}
		setAutoThreshold("MaxEntropy");
		if (pz=="200"){run("Analyze Particles...", "size=200-1000 circularity=0.00-1.00 show=Nothing display");}
		if (pz=="100"){run("Analyze Particles...", "size=100-1000 circularity=0.00-1.00 show=Nothing display");}
		if (pz=="50"){run("Analyze Particles...", "size=50-1000 circularity=0.00-1.00 show=Nothing display");}
		if (pz=="25"){run("Analyze Particles...", "size=25-1000 circularity=0.00-1.00 show=Nothing display");}
		}

		if(wells>16) {
		makeOval(x17, y17, width17, height17);
		if (wl=="lanes") {makeRectangle(x17, y17, width17, height17);}
		setAutoThreshold("MaxEntropy");
		if (pz=="200"){run("Analyze Particles...", "size=200-1000 circularity=0.00-1.00 show=Nothing display");}
		if (pz=="100"){run("Analyze Particles...", "size=100-1000 circularity=0.00-1.00 show=Nothing display");}
		if (pz=="50"){run("Analyze Particles...", "size=50-1000 circularity=0.00-1.00 show=Nothing display");}
		if (pz=="25"){run("Analyze Particles...", "size=25-1000 circularity=0.00-1.00 show=Nothing display");}
		}

		if(wells>17) {
		makeOval(x18, y18, width18, height18);
		if (wl=="lanes") {makeRectangle(x18, y18, width18, height18);}
		setAutoThreshold("MaxEntropy");
		if (pz=="200"){run("Analyze Particles...", "size=200-1000 circularity=0.00-1.00 show=Nothing display");}
		if (pz=="100"){run("Analyze Particles...", "size=100-1000 circularity=0.00-1.00 show=Nothing display");}
		if (pz=="50"){run("Analyze Particles...", "size=50-1000 circularity=0.00-1.00 show=Nothing display");}
		if (pz=="25"){run("Analyze Particles...", "size=25-1000 circularity=0.00-1.00 show=Nothing display");}
		}

		if(wells>18) {
		makeOval(x19, y19, width19, height19);
		if (wl=="lanes") {makeRectangle(x19, y19, width19, height19);}
		setAutoThreshold("MaxEntropy");
		if (pz=="200"){run("Analyze Particles...", "size=200-1000 circularity=0.00-1.00 show=Nothing display");}
		if (pz=="100"){run("Analyze Particles...", "size=100-1000 circularity=0.00-1.00 show=Nothing display");}
		if (pz=="50"){run("Analyze Particles...", "size=50-1000 circularity=0.00-1.00 show=Nothing display");}
		if (pz=="25"){run("Analyze Particles...", "size=25-1000 circularity=0.00-1.00 show=Nothing display");}
		}

		if(wells>19) {
		makeOval(x20, y20, width20, height20);
		if (wl=="lanes") {makeRectangle(x20, y20, width20, height20);}
		setAutoThreshold("MaxEntropy");
		if (pz=="200"){run("Analyze Particles...", "size=200-1000 circularity=0.00-1.00 show=Nothing display");}
		if (pz=="100"){run("Analyze Particles...", "size=100-1000 circularity=0.00-1.00 show=Nothing display");}
		if (pz=="50"){run("Analyze Particles...", "size=50-1000 circularity=0.00-1.00 show=Nothing display");}
		if (pz=="25"){run("Analyze Particles...", "size=25-1000 circularity=0.00-1.00 show=Nothing display");}
		}

		if(wells>20) {
		makeOval(x21, y21, width21, height21);
		if (wl=="lanes") {makeRectangle(x21, y21, width21, height21);}
		setAutoThreshold("MaxEntropy");
		if (pz=="200"){run("Analyze Particles...", "size=200-1000 circularity=0.00-1.00 show=Nothing display");}
		if (pz=="100"){run("Analyze Particles...", "size=100-1000 circularity=0.00-1.00 show=Nothing display");}
		if (pz=="50"){run("Analyze Particles...", "size=50-1000 circularity=0.00-1.00 show=Nothing display");}
		if (pz=="25"){run("Analyze Particles...", "size=25-1000 circularity=0.00-1.00 show=Nothing display");}
		}

		if(wells>21) {
		makeOval(x22, y22, width22, height22);
		if (wl=="lanes") {makeRectangle(x22, y22, width22, height22);}
		setAutoThreshold("MaxEntropy");
		if (pz=="200"){run("Analyze Particles...", "size=200-1000 circularity=0.00-1.00 show=Nothing display");}
		if (pz=="100"){run("Analyze Particles...", "size=100-1000 circularity=0.00-1.00 show=Nothing display");}
		if (pz=="50"){run("Analyze Particles...", "size=50-1000 circularity=0.00-1.00 show=Nothing display");}
		if (pz=="25"){run("Analyze Particles...", "size=25-1000 circularity=0.00-1.00 show=Nothing display");}
		}

		if(wells>22) {
		makeOval(x23, y23, width23, height23);
		if (wl=="lanes") {makeRectangle(x23, y23, width23, height23);}
		setAutoThreshold("MaxEntropy");
		if (pz=="200"){run("Analyze Particles...", "size=200-1000 circularity=0.00-1.00 show=Nothing display");}
		if (pz=="100"){run("Analyze Particles...", "size=100-1000 circularity=0.00-1.00 show=Nothing display");}
		if (pz=="50"){run("Analyze Particles...", "size=50-1000 circularity=0.00-1.00 show=Nothing display");}
		if (pz=="25"){run("Analyze Particles...", "size=25-1000 circularity=0.00-1.00 show=Nothing display");}
		}

		if(wells>23) {
		makeOval(x24, y24, width24, height24);
		if (wl=="lanes") {makeRectangle(x24, y24, width24, height24);}
		setAutoThreshold("MaxEntropy");
		if (pz=="200"){run("Analyze Particles...", "size=200-1000 circularity=0.00-1.00 show=Nothing display");}
		if (pz=="100"){run("Analyze Particles...", "size=100-1000 circularity=0.00-1.00 show=Nothing display");}
		if (pz=="50"){run("Analyze Particles...", "size=50-1000 circularity=0.00-1.00 show=Nothing display");}
		if (pz=="25"){run("Analyze Particles...", "size=25-1000 circularity=0.00-1.00 show=Nothing display");}
		}

		run("Revert");
		run("Select None");
		run("Open Next");				// get next image ready
	
 	}  // end of all images

	close();

// Add image numbers, well numbers, midpoints, and exp goups to Results data sheet (for row 0 - end) 

	row=0;
	imagecount = 0;

	while (row<nResults) {

	// Add image numbers

		if(row==0) {prevname="noname";}					// to avoid negative rows
		if(row>0) {prevname=getResultLabel(row-1);}
		currentname=getResultLabel(row);

		if(currentname != prevname) {imagecount = imagecount +1;}  	// image counter

		setResult("Image", row, imagecount);

	// Add time period based on image number

		if(startper1>0 && imagecount >= startper1) {setResult("Period", row, 1);} 
		if(startper2>0 && imagecount >= startper2) {setResult("Period", row, 2);} 
		if(startper3>0 && imagecount >= startper3) {setResult("Period", row, 3);} 
		if(startper4>0 && imagecount >= startper4) {setResult("Period", row, 4);} 
		if(startper5>0 && imagecount >= startper5) {setResult("Period", row, 5);} 
		if(startper6>0 && imagecount >= startper6) {setResult("Period", row, 6);} 
		if(startper7>0 && imagecount >= startper7) {setResult("Period", row, 7);} 
		if(startper8>0 && imagecount >= startper8) {setResult("Period", row, 8);} 
		if(startper9>0 && imagecount >= startper9) {setResult("Period", row, 9);} 
		if(startper10>0 && imagecount >= startper10) {setResult("Period", row, 10);} 
		if(startper11>0 && imagecount >= startper11) {setResult("Period", row, 11);} 
		if(startper12>0 && imagecount >= startper12) {setResult("Period", row, 12);} 

	// Add well numbers based on larval location and add midpoint of well

		Xfish=getResult ("X", row);		//getResult("Column", row)
		Yfish=getResult ("Y", row);

			if(Xfish>=x1 && Xfish<=x1+width1 && Yfish>=y1 && Yfish<=y1+height1){ 	// well 1
			setResult("Well", row, 1);
			setResult("X midp", row, x1+0.5*width1);
			setResult("Y midp", row, y1+0.5*height1);
			} // end of well1

		if(wells>1){
			if(Xfish>=x2 && Xfish<=x2+width2 && Yfish>=y2 && Yfish<=y2+height2){ 	// well 2
			setResult("Well", row, 2);
			setResult("X midp", row, x2+0.5*width2);
			setResult("Y midp", row, y2+0.5*height2);
			} // end of well2
		} 

		if(wells>2){
			if(Xfish>=x3 && Xfish<=x3+width3 && Yfish>=y3 && Yfish<=y3+height3){ 	// well 3
			setResult("Well", row, 3);
			setResult("X midp", row, x3+0.5*width3);
			setResult("Y midp", row, y3+0.5*height3);
			} // end of well3
		}

		if(wells>3){
			if(Xfish>=x4 && Xfish<=x4+width4 && Yfish>=y4 && Yfish<=y4+height4){ 	// well 4
			setResult("Well", row, 4);
			setResult("X midp", row, x4+0.5*width4);
			setResult("Y midp", row, y4+0.5*height4);
			} // end of well4
		}

		if(wells>4){
			if(Xfish>=x5 && Xfish<=x5+width5 && Yfish>=y5 && Yfish<=y5+height5){ 	// well 5
			setResult("Well", row, 5);
			setResult("X midp", row, x5+0.5*width5);
			setResult("Y midp", row, y5+0.5*height5);
			} // end of well5
		}

		if(wells>5){
			if(Xfish>=x6 && Xfish<=x6+width6 && Yfish>=y6 && Yfish<=y6+height6){ 	// well 6
			setResult("Well", row, 6);
			setResult("X midp", row, x6+0.5*width6);
			setResult("Y midp", row, y6+0.5*height6);
			} // end of well6
		}

		if(wells>6){
			if(Xfish>=x7 && Xfish<=x7+width7 && Yfish>=y7 && Yfish<=y7+height7){ 	// well 7
			setResult("Well", row, 7);
			setResult("X midp", row, x7+0.5*width7);
			setResult("Y midp", row, y7+0.5*height7);
			} // end of well7
		}

		if(wells>7){
			if(Xfish>=x8 && Xfish<=x8+width8 && Yfish>=y8 && Yfish<=y8+height8){ 	// well 8
			setResult("Well", row, 8);
			setResult("X midp", row, x8+0.5*width8);
			setResult("Y midp", row, y8+0.5*height8);
			} // end of well8
		}

		if(wells>8){
			if(Xfish>=x9 && Xfish<=x9+width9 && Yfish>=y9 && Yfish<=y9+height9){ 	// well 9
			setResult("Well", row, 9);
			setResult("X midp", row, x9+0.5*width9);
			setResult("Y midp", row, y9+0.5*height9);
			} // end of well9
		}

		if(wells>9){
			if(Xfish>=x10 && Xfish<=x10+width10 && Yfish>=y10 && Yfish<=y10+height10){ 	// well 10
			setResult("Well", row, 10);
			setResult("X midp", row, x10+0.5*width10);
			setResult("Y midp", row, y10+0.5*height10);
			} // end of well10
		}

		if(wells>10){
			if(Xfish>=x11 && Xfish<=x11+width11 && Yfish>=y11 && Yfish<=y11+height11){ 	// well 11
			setResult("Well", row, 11);
			setResult("X midp", row, x11+0.5*width11);
			setResult("Y midp", row, y11+0.5*height11);
			} // end of well11
		}

		if(wells>11){
			if(Xfish>=x12 && Xfish<=x12+width12 && Yfish>=y12 && Yfish<=y12+height12){ 	// well 12
			setResult("Well", row, 12);
			setResult("X midp", row, x12+0.5*width12);
			setResult("Y midp", row, y12+0.5*height12);
			} // end of well12
		}

		if(wells>12){
			if(Xfish>=x13 && Xfish<=x13+width13 && Yfish>=y13 && Yfish<=y13+height13){ 	// well 13
			setResult("Well", row, 13);
			setResult("X midp", row, x13+0.5*width13);
			setResult("Y midp", row, y13+0.5*height13);
			} // end of well13
		}

		if(wells>13){
			if(Xfish>=x14 && Xfish<=x14+width14 && Yfish>=y14 && Yfish<=y14+height14){ 	// well 14
			setResult("Well", row, 14);
			setResult("X midp", row, x14+0.5*width14);
			setResult("Y midp", row, y14+0.5*height14);
			} // end of well14
		}

		if(wells>14){
			if(Xfish>=x15 && Xfish<=x15+width15 && Yfish>=y15 && Yfish<=y15+height15){ 	// well 15
			setResult("Well", row, 15);
			setResult("X midp", row, x15+0.5*width15);
			setResult("Y midp", row, y15+0.5*height15);
			} // end of well15
		}

		if(wells>15){
			if(Xfish>=x16 && Xfish<=x16+width16 && Yfish>=y16 && Yfish<=y16+height16){ 	// well 16
			setResult("Well", row, 16);
			setResult("X midp", row, x16+0.5*width16);
			setResult("Y midp", row, y16+0.5*height16);
			} // end of well16
		}

		if(wells>16){
			if(Xfish>=x17 && Xfish<=x17+width17 && Yfish>=y17 && Yfish<=y17+height17){ 	// well 17
			setResult("Well", row, 17);
			setResult("X midp", row, x17+0.5*width17);
			setResult("Y midp", row, y17+0.5*height17);
			} // end of well17
		}

		if(wells>17){
			if(Xfish>=x18 && Xfish<=x18+width18 && Yfish>=y18 && Yfish<=y18+height18){ 	// well 18
			setResult("Well", row, 18);
			setResult("X midp", row, x18+0.5*width18);
			setResult("Y midp", row, y18+0.5*height18);
			} // end of well18
		}

		if(wells>18){
			if(Xfish>=x19 && Xfish<=x19+width19 && Yfish>=y19 && Yfish<=y19+height19){ 	// well 19
			setResult("Well", row, 19);
			setResult("X midp", row, x19+0.5*width19);
			setResult("Y midp", row, y19+0.5*height19);
			} // end of well19
		}

		if(wells>19){
			if(Xfish>=x20 && Xfish<=x20+width20 && Yfish>=y20 && Yfish<=y20+height20){ 	// well 20
			setResult("Well", row, 20);
			setResult("X midp", row, x20+0.5*width20);
			setResult("Y midp", row, y20+0.5*height20);
			} // end of well20
		}

		if(wells>20){
			if(Xfish>=x21 && Xfish<=x21+width21 && Yfish>=y21 && Yfish<=y21+height21){ 	// well 21
			setResult("Well", row, 21);
			setResult("X midp", row, x21+0.5*width21);
			setResult("Y midp", row, y21+0.5*height21);
			} // end of well21
		}

		if(wells>21){
			if(Xfish>=x22 && Xfish<=x22+width22 && Yfish>=y22 && Yfish<=y22+height22){ 	// well 22
			setResult("Well", row, 22);
			setResult("X midp", row, x22+0.5*width22);
			setResult("Y midp", row, y22+0.5*height22);
			} // end of well22
		}

		if(wells>22){
			if(Xfish>=x23 && Xfish<=x23+width23 && Yfish>=y23 && Yfish<=y23+height23){ 	// well 23
			setResult("Well", row, 23);
			setResult("X midp", row, x23+0.5*width23);
			setResult("Y midp", row, y23+0.5*height23);
			} // end of well23
		}

		if(wells>23){
			if(Xfish>=x24 && Xfish<=x24+width24 && Yfish>=y24 && Yfish<=y24+height24){ 	// well 24
			setResult("Well", row, 24);
			setResult("X midp", row, x24+0.5*width24);
			setResult("Y midp", row, y24+0.5*height24);
			} // end of well24
		}

	
	//  Add Well Tags based on well numbers (Column \'Exp' shows the exp groups) 

		welltag=getResult ("Well", row);		//getResult("Column", row)

		if(welltag >= firstwellexp1 && welltag < firstwellexp2) {setResult("Exp", row, exp1);}
		if(welltag >= firstwellexp2 && welltag < firstwellexp3) {setResult("Exp", row, exp2);}
		if(welltag >= firstwellexp3 && welltag < firstwellexp4) {setResult("Exp", row, exp3);}
		if(welltag >= firstwellexp4 && welltag <= wells) {setResult("Exp", row, exp4);}

		row=row+1;

	}     // end of add image numbers, well numbers, midpoints, exp groups

	updateResults();


//  Draw lines between larvae in the same well

	setBatchMode(false); 

	open(dir+title);								// opens first image

	if(lr==1){run("Canvas Size...", "width=midcanvas height=canvasheight position=Top-Left");}
	if(lr==2){run("Canvas Size...", "width=midcanvas height=canvasheight position=Top-Right");}

	if(flip==1){run("Flip Vertically");}
	if(flip==2){run("Flip Horizontally");}
	if(flip==3){
		run("Rotate 90 Degrees Right");
		run("Rotate 90 Degrees Right");
		}
			
	rename("Show measurements on first image");

	row=0;	
	image=0.5;

	//  lines = "yes";							// test lines ON
	//  nmd = 1;								// test number of measurements 

	while (row<nResults-6 && lines=="yes" && image<nmd) {

		CR=100;
		CG=255-image/nmd*150;					// adjust line color
		CB=255;

		Wellnow=getResult ("Well", row);

		Wellnext1=getResult ("Well", row+1);
		if(Wellnow==Wellnext1) {
			X1line=getResult ("X", row);
			Y1line=getResult ("Y", row);
			X2line=getResult ("X", row+1);
			Y2line=getResult ("Y", row+1);
			setColor(CR, CG, CB);	
			setLineWidth(4);			
			drawLine(X1line, Y1line, X2line, Y2line);
			}

		Wellnext2=getResult ("Well", row+2);
		if(Wellnow==Wellnext2) {
			X1line=getResult ("X", row);
			Y1line=getResult ("Y", row);
			X2line=getResult ("X", row+2);
			Y2line=getResult ("Y", row+2);
			setColor(CR, CG, CB);	
			setLineWidth(4);			
			drawLine(X1line, Y1line, X2line, Y2line);
			}

		Wellnext3=getResult ("Well", row+3);
		if(Wellnow==Wellnext3) {
			X1line=getResult ("X", row);
			Y1line=getResult ("Y", row);
			X2line=getResult ("X", row+3);
			Y2line=getResult ("Y", row+3);
			setColor(CR, CG, CB);	
			setLineWidth(4);			
			drawLine(X1line, Y1line, X2line, Y2line);
			}

		Wellnext4=getResult ("Well", row+4);
		if(Wellnow==Wellnext4) {
			X1line=getResult ("X", row);
			Y1line=getResult ("Y", row);
			X2line=getResult ("X", row+4);
			Y2line=getResult ("Y", row+4);
			setColor(CR, CG, CB);	
			setLineWidth(4);			
			drawLine(X1line, Y1line, X2line, Y2line);
			}

		Wellnext5=getResult ("Well", row+5);
		if(Wellnow==Wellnext5) {
			X1line=getResult ("X", row);
			Y1line=getResult ("Y", row);
			X2line=getResult ("X", row+5);
			Y2line=getResult ("Y", row+5);
			setColor(CR, CG, CB);	
			setLineWidth(4);			
			drawLine(X1line, Y1line, X2line, Y2line);
			}

		Wellnext6=getResult ("Well", row+6);
		if(Wellnow==Wellnext6) {
			X1line=getResult ("X", row);
			Y1line=getResult ("Y", row);
			X2line=getResult ("X", row+6);
			Y2line=getResult ("Y", row+6);
			setColor(CR, CG, CB);	
			setLineWidth(4);			
			drawLine(X1line, Y1line, X2line, Y2line);
			}

		if(Wellnow-Wellnext1>0) {image=image+1;}
		row=row+1;

	} 	// end of rows 


//  Draw midpoint of bounding box (yellow) and centroid (red) in first image

	row=0;
	image=-0.5;

	//  nmd = 1;								// test number of measurements 

	while (row<nResults && image<nmd) {

		X1line=getResult ("X", row);					//getResult("Column", row)
		Y1line=getResult ("Y", row);
		X2line=getResult ("XM", row);	
		Y2line=getResult ("YM", row);

		BXline=getResult ("BX", row);		
		BYline=getResult ("BY", row);
		Widthline=getResult ("Width", row);		
		Heightline=getResult ("Height", row);

		X3line=BXline+0.5*Widthline;
		Y3line=BYline+0.5*Heightline;

		setColor(255, 255, 0);
		setLineWidth(18);
		drawLine(X2line, Y2line, X3line, Y3line);

		setColor(255, 0, 0);	
		setLineWidth(18);			
		drawLine(X1line, Y1line, X2line, Y2line);

		Wellnow=getResult ("Well", row);
		Wellprev=getResult ("Well", row-1);
		if(Wellnow-Wellprev<0) {image=image+1;}

		row=row+1;

	} 	// end of rows 

// At the end of the Results table, print a log of the settings, oval coordinates, and thresholds (separated by tabs)

	setResult("Label", nResults, " - ");       	// can add + "\t" + "word" for a tab in the table
	setResult("Label", nResults, title);		// print title and directory
	setResult("Label", nResults, dir);		// nResults adds a row to the Results table
	setResult("Label", nResults, " - ");

	getDateAndTime(year2, month2, dayOfWeek2, dayOfMonth2, hour2, minute2, second2, msec2);

	setResult("Label", nResults, "Start of automated analysis:  " + month1+1 + "/" + dayOfMonth1 + "/" + year1 + "   time: " + hour1 + ":" + minute1 + ":" + second1);  // +1 needed in month?!
	setResult("Label", nResults, "End of automated analysis:  " + month2+1 + "/" + dayOfMonth2 + "/" + year2 + "   time: " + hour2 + ":" + minute2 + ":" + second2);

	setResult("Label", nResults, "   ");
	setResult("Label", nResults, "Analysis settings");
	setResult("Label", nResults, "   ");
	setResult("Label", nResults, "zebrafish_macro26bc");
	version = getVersion();
	setResult("Label", nResults, "ImageJ version:   " + version);
	setResult("Label", nResults, "Number of images analyzed:  " + n);
	setResult("Label", nResults, "Number of wells or lanes analyzed:  " + wells);

	if(flip=="no") {setResult("Label", nResults, "No vertical or horizontal flip");}
	if(flip=="vertical") {setResult("Label", nResults, "Vertical flip");}
	if(flip=="horizontal") {setResult("Label", nResults, "Horizontal flip");}
	if(flip=="rotate180") {setResult("Label", nResults, "Rotated 180 degrees");}

	if(bg=="no"){setResult("Label", nResults, "no background subtraction");}
	if(bg=="yes"){setResult("Label", nResults, "background subtraction; rolling ball 50");}
	
	if(pz=="200"){setResult("Label", nResults, "particle size = 200");}
	if(pz=="100"){setResult("Label", nResults, "particle size = 100");}
	if(pz=="50"){setResult("Label", nResults, "particle size = 50");}
	if(pz=="25"){setResult("Label", nResults, "particle size = 25");}

	if(lr=="no"){setResult("Label", nResults, "Analyze section: whole image");}
	if(lr=="left"){setResult("Label", nResults, "Analyze section: left side only");}
	if(lr=="right"){setResult("Label", nResults, "Analyze section: right side only");}

// Automatically save results to Image directory with specified file name.                                //RJT 03/17/16

	FileName = FileName + ".xls";
	saveAs("Results", dir+FileName);

	beep();
	wait(300);
	beep();

// end of macro
